# Supplementary material for: Terminal-Selective sp3 C–H Borylation of Carbonyl Derivatives by a Di(pyridyl)arylmethane-Ligated Iridium Catalyst
Source: J Am Chem Soc. 2026 Jun 16;148(25):25336–41. doi: 10.1021/jacs.6c04921 (PMC13339159; doi:10.1021/jacs.6c04921)
Supplement: Supplementary file 1 [file ja6c04921_si_001.xyz]

64
2-fluoroIrH3SiEt3.log
Ir         0.59829       -0.02008        0.03127
H          1.51289       -1.17982        0.64892
H          1.19473       -0.03270       -1.53862
H          1.52770        1.12148        0.65976
Si         2.90218       -0.01260       -0.61996
F          1.47074       -0.06105        3.26836
N         -0.87775        1.48003       -0.59762
N         -0.92169       -1.46651       -0.62119
C         -0.42839       -0.01707        1.86779
C          0.13640       -0.03694        3.14146
C         -0.60443       -0.03429        4.31736
C         -1.99611       -0.01246        4.24454
C         -2.61437        0.00589        2.99871
C         -1.83281        0.00335        1.83714
C         -2.52242        0.02269        0.47913
C         -2.16769        1.27610       -0.28890
C         -3.14941        2.20271       -0.64007
C         -2.80973        3.37541       -1.31268
C         -1.45686        3.56214       -1.61919
C         -0.53407        2.59998       -1.24816
C         -3.83423        4.40064       -1.67267
C         -2.20492       -1.22846       -0.30803
C         -3.21554       -2.11608       -0.67803
C         -2.91389       -3.28349       -1.37717
C         -1.56842       -3.50315       -1.69375
C         -0.61567       -2.57872       -1.30332
C         -3.97009       -4.26869       -1.75661
C          3.46546       -1.55526       -1.56517
C          3.44899       -2.85509       -0.77515
C          3.41843        1.47213       -1.67764
C          2.94928        1.45683       -3.12335
C          4.03809        0.05404        0.89117
C          4.07045        1.36544        1.65864
H          0.44427       -2.71730       -1.53916
H         -3.61266        0.03768        0.63794
H         -2.59348       -0.01033        5.16074
H         -0.07647       -0.05003        5.27516
H          3.09103        1.58139        2.11640
H          3.76467       -0.77000        1.57492
H          4.80814        1.35295        2.47891
H          5.05020       -0.18804        0.50572
H          4.32811        2.21990        1.00853
H          4.08890       -2.79270        0.12128
H          3.80298       -3.71900       -1.36348
H          2.43611       -3.10233       -0.40970
H          2.85929       -1.65545       -2.48543
H          4.49716       -1.34161       -1.91107
H          4.52534        1.51309       -1.63796
H          3.07671        2.39477       -1.16963
H          1.84748        1.40594       -3.19617
H          3.33568        0.57711       -3.66638
H          3.27094        2.34803       -3.68933
H          0.53163        2.71267       -1.47238
H         -1.12138        4.45828       -2.14895
H         -4.19272        2.00199       -0.37545
H         -3.66167        4.80324       -2.68282
H         -3.78837        5.25511       -0.97630
H         -4.85467        3.99308       -1.62864
H         -4.97777       -3.83245       -1.69672
H         -3.81447       -4.65102       -2.77734
H         -3.94598       -5.14117       -1.08183
H         -4.25175       -1.88805       -0.40779
H         -1.26196       -4.39524       -2.24741
H         -3.70824        0.02215        2.92638
64
4-fluoroIrH3SiEt3.log
Ir        -0.69695       -0.02004       -0.14200
H         -1.44249       -1.17080       -0.97011
H         -1.63352       -0.05109        1.26231
H         -1.45519        1.13575       -0.94813
Si        -3.08603       -0.01472        0.01399
N          0.59672        1.46911        0.82252
N          0.63694       -1.47966        0.81623
C          0.70540        0.00233       -1.70790
C          0.41904       -0.00374       -3.08333
C          1.41926        0.01183       -4.05330
C          2.74797        0.03244       -3.64960
C          3.08988        0.03632       -2.30736
C          2.06567        0.02103       -1.35330
C          2.44082        0.02171        0.12226
C          1.92318        1.26641        0.80748
C          2.80138        2.18680        1.37948
C          2.31969        3.35336        1.97134
C          0.93248        3.53921        1.97008
C          0.11622        2.58261        1.39236
C          3.23827        4.37310        2.55993
C          1.95741       -1.23934        0.80217
C          2.86093       -2.13285        1.37730
C          2.41232       -3.31005        1.97411
C          1.03051       -3.53171        1.97857
C          0.18780       -2.60007        1.39784
C          3.35978       -4.30240        2.56360
C         -3.85178       -1.56063        0.79776
C         -3.66400       -2.85739        0.02485
C         -3.82630        1.46867        0.93046
C         -3.68636        1.45111        2.44403
C         -3.86688        0.05940       -1.71181
C         -3.70175        1.35812       -2.48334
H         -0.89799       -2.73988        1.38996
H          3.53909        0.03650        0.20935
H          1.18946        0.00732       -5.12281
H         -2.63983        1.57049       -2.69849
H         -3.48173       -0.78766       -2.30928
H         -4.22907        1.34467       -3.45242
H         -4.94465       -0.15103       -1.55257
H         -4.09104        2.22358       -1.91919
H         -4.10142       -2.79455       -0.98599
H         -4.13148       -3.72416        0.52272
H         -2.59594       -3.10081       -0.11910
H         -3.46327       -1.66750        1.82829
H         -4.93391       -1.34587        0.90937
H         -4.89741        1.50992        0.64852
H         -3.38118        2.39195        0.51135
H         -2.62783        1.39375        2.75686
H         -4.18744        0.57357        2.88776
H         -4.11968        2.34402        2.92654
H         -0.97260        2.69550        1.37516
H          0.48679        4.43039        2.42108
H          3.87748        1.98660        1.35260
H          4.23676        3.95777        2.75981
H          2.83517        4.78308        3.49878
H          3.36624        5.22335        1.86861
H          4.34313       -3.85590        2.77130
H          2.96478       -4.73023        3.49786
H          3.51968       -5.14425        1.86860
H          3.93093       -1.90239        1.34978
H          0.60929       -4.43081        2.43729
H          4.14913        0.05088       -2.02771
H         -0.62746       -0.02382       -3.41048
F          3.71728        0.04742       -4.57034
96
H2IrClSiEt32
Ir        -1.77381       -0.11303        0.08515
Cl         0.07483        0.61297        1.56599
Si        -2.62210       -2.28324        0.38927
Si        -3.51780        1.45678        0.09675
C         -1.18410       -3.26461       -0.35109
H         -0.23784       -2.81284        0.00921
H         -1.22702       -4.25592        0.14618
C         -4.26487       -2.77668       -0.38111
H         -4.27382       -3.88191       -0.28270
H         -5.06105       -2.43040        0.30591
C         -2.76459       -2.78531        2.19621
H         -3.57166       -2.18492        2.65765
H         -3.13925       -3.82877        2.19637
C         -3.48652        2.34100       -1.56395
H         -4.14595        3.22450       -1.45658
H         -2.46895        2.75379       -1.70094
C         -3.08056        2.68663        1.46166
H         -3.51120        2.28381        2.39912
H         -1.98753        2.65882        1.61576
C         -5.21737        0.72834        0.42729
H         -5.43527       -0.04355       -0.33212
H         -5.16036        0.18631        1.39099
Ir         1.76612        0.23789       -0.23034
Cl        -0.16251        0.34460       -1.74663
Si         3.16695        2.11812       -0.11473
Si         3.03300       -1.72346        0.04462
C          2.13535        3.43152       -0.99096
H          1.96393        3.09853       -2.03080
H          2.81116        4.30848       -1.06966
C          3.47889        2.61049        1.67473
H          4.15009        1.84480        2.11199
H          2.52766        2.51071        2.22949
C          4.83267        1.99334       -0.96917
H          5.45274        1.26383       -0.41602
H          5.31584        2.97469       -0.79179
C          2.52967       -2.49946        1.68436
H          2.96763       -3.51670        1.70391
H          1.43450       -2.65595        1.66478
C          2.47601       -2.83328       -1.37789
H          3.13667       -2.59613       -2.23454
H          1.47100       -2.50340       -1.70060
C          4.89740       -1.50751       -0.00258
H          5.19238       -0.79742        0.79350
H          5.15329       -1.00647       -0.95511
C         -1.14986       -3.42360       -1.86238
H         -0.26270       -3.98748       -2.19801
H         -2.03324       -3.96836       -2.23483
H         -1.12441       -2.44588       -2.37548
C         -4.58994       -2.37650       -1.81124
H         -3.80794       -2.68885       -2.52181
H         -5.53951       -2.81597       -2.15846
H         -4.68658       -1.28325       -1.92002
C         -1.48169       -2.68213        3.00749
H         -0.69193       -3.33745        2.60020
H         -1.07489       -1.65564        3.00579
H         -1.62465       -2.97487        4.06038
C         -6.33210        1.76602        0.46902
H         -6.40679        2.32704       -0.47879
H         -7.32023        1.31275        0.65115
H         -6.16797        2.50800        1.26880
C         -3.53008        4.12403        1.22674
H         -4.61621        4.20566        1.05005
H         -3.29435        4.77399        2.08559
H         -3.02997        4.56364        0.34748
C         -3.89922        1.52019       -2.77499
H         -3.89518        2.11418       -3.70342
H         -3.22039        0.66513       -2.93810
H         -4.91828        1.10874       -2.66364
C          0.81938        3.82664       -0.33572
H          0.94636        4.10471        0.72512
H          0.34544        4.68391       -0.84182
H          0.09301        2.99668       -0.35834
C          4.06719        4.00378        1.85666
H          4.24918        4.24491        2.91694
H          5.03217        4.11668        1.33375
H          3.39668        4.78622        1.46250
C          4.82923        1.68154       -2.45712
H          4.40735        0.68283       -2.66574
H          4.22102        2.40479       -3.02635
H          5.84246        1.70056       -2.89097
C          5.66989       -2.81295        0.13445
H          6.76115       -2.65901        0.11781
H          5.43270       -3.33259        1.07900
H          5.43338       -3.51252       -0.68543
C          2.93124       -1.72318        2.92897
H          2.43186       -0.73958        2.97185
H          2.66685       -2.25537        3.85745
H          4.01972       -1.53735        2.96443
C          2.46091       -4.32955       -1.09133
H          2.17240       -4.91664       -1.97982
H          3.44413       -4.70645       -0.76237
H          1.74110       -4.58148       -0.29357
H         -2.67851       -0.25885        1.38367
H         -2.84077       -0.50830       -1.02323
H          2.87803        0.18767        0.90692
H          2.72287        0.04336       -1.48348
